# Supplementary material for: Predator experience enhances giraffe vigilance to oxpecker alarm calls
Source: BMC Biol. 2025 Oct 10;23:304. doi: 10.1186/s12915-025-02395-5 (PMC12512274; doi:10.1186/s12915-025-02395-5)
Supplement: Supplementary file 6 — Additional file 6: This file contains the dataset analyzed in this study. [file 12915_2025_2395_MOESM6_ESM.xlsx]

## Sheet: Baotic&Szipl_2025
Reserve	Research_Area	Playback_package	Stimulus_Order	Stimulus_Type	Mean_duration	Mean_HNR	Total_duration	ID	Sex	Age	Distance Giraffe-Speaker	Feed_Duration	NotFeeding_Duration	EarAxial_Duration	EarForward_Duration	EarBackUp_Duration	EarPinned_Duration	EarAssymetric_Duration	Scan_Duration	Displacement_Duration	Approach_Duration	Turn_to_Duration	Total_Time_response_Duration	Feed_Frequency	NotFeeding_Frequency	EarAxial_Frequency	EarForward_Frequency	EarBackUp_Frequency	EarPinned_Frequency	EarAssymetric_Frequency	Scan_Frequency	Displacement_Frequency	Approach_Frequency	Turn_to_Frequency	Feed_Latency	NotFeeding_Latency	EarAxial_Latency	EarForward_Latency	EarBackUp_Latency	EarPinned_Latency	EarAssymetric_Latency	Scan_Latency	Displacement_Latency	Approach_Latency	Turn_to_Latency
Adventures with elephants	A	12	1	Oriole	0.3498	18.005	9.743	10	F	Subadult	33.9	9.9	0	7	0	2.9	0	0	0	0	0	0	9.9	1	0	1	0	1	0	0	0	0	0	0	0	20	0	20	7	20	20	20	20	20	20
Adventures with elephants	A	5	1	Dove	0.449583	20.4447	7.369	3	M	Adult	23.1	7.3	0	0	0	0	7.3	0	0	0	0	0	7.3	1	0	0	0	0	1	0	0	0	0	0	0	20	20	20	20	0	20	20	20	20	20
Adventures with elephants	A	1	1	Oriole	0.3336	18.016	9.66	1	F	Adult	28.7	9.7	0	0	0	0	9.7	0	0	0	0	0	9.7	1	0	0	0	0	1	0	0	0	0	0	0	20	20	20	20	0	20	20	20	20	20
Adventures with elephants	A	2	1	Dove	0.43925	18.7013	7.154	2	F	Calf	15.3	15.6	0	2.75	0	0	0	4	4.05	0	0	0	19.65	1	0	1	0	0	0	2	1	0	0	0	0	20	16.9	20	20	20	0	15.6	20	20	20
Adventures with elephants	A	4	1	Oriole	0.378	17.1442	9.882	4	F	Adult	16.3	10.05	0	5.5	0	0.7	3.85	0	0	0	0	0	10.05	1	0	2	0	1	1	0	0	0	0	0	0	20	0	20	9.35	4	20	20	20	20	20
Adventures with elephants	A	8	1	Dove	0.478083	20.7292	7.523	6	M	Adult	31.2	7.5	0	0	0	0	7.5	0	0	0	0	0	7.5	1	0	0	0	0	1	0	0	0	0	0	0	20	20	20	20	0	20	20	20	20	20
Adventures with elephants	A	9	1	Oriole	0.3846	17.4526	9.922	7	M	Calf	19.1	10.05	0	0	0	0	8.5	0	0	0	0	0	10.05	1	0	0	0	0	1	0	0	0	0	0	0	20	20	20	20	0	20	20	20	20	20
Adventures with elephants	A	15	1	Dove	0.437	19.1837	7.173	11	F	Adult	27.5	7.35	0	0	0	7.35	0	0	0	0	0	0	7.35	1	0	0	0	1	0	0	0	0	0	0	0	20	20	20	0	20	20	20	20	20	20
Adventures with elephants	A	11	1	Dove	0.430667	18.2175	6.832	9	F	Adult	25.5	6.9	0	0	0	6.9	0	0	0	0	0	0	6.9	1	0	0	0	1	0	0	0	0	0	0	0	20	20	20	0	20	20	20	20	20	20
Adventures with elephants	A	7	1	Oxpecker	0.8716	1.5558	6.341	5	M	Adult	23.3	10.4	0	11.45	0	0	0	5.6	0	0	0	6.65	17.05	1	0	2	0	0	0	2	0	0	0	1	0	20	0.2	20	20	20	0	20	20	20	10.4
Adventures with elephants	A	16	1	Oxpecker	0.8068	1.7574	6.018	12	M	Subadult	39.9	7.4	25.9	0	31.4	0	0	8.15	13.6	0	0	18.55	39.55	1	2	0	1	0	0	1	1	0	0	1	0	10.35	20	8.15	20	20	0	20	20	20	7.4
Mabalingwe	A	3	1	Oxpecker	0.892	1.9234	6.442	16	F	Adult		1	20.8	26.1	0	2	0	1.85	0	9	6.4	27.3	34.4	1	1	1	0	1	0	1	0	1	1	1	0	4.1	1.85	20	20	20	0	20	20	6.2	1
Zwartkloof	A	14	1	Oxpecker	0.8376	1.4964	6.175	13	M	Calf	30.2	2.2	10.25	0	9.45	0	3	0	10.25	0	0	0	12.45	1	1	0	1	0	1	0	1	0	0	0	0	2.2	20	3	20	0	20	2.2	20	20	20
Mabalingwe	A	6	1	Oriole	0.3878	17.209	9.936	17	F	Adult		10.1	0	0	0	0	0	0	0	0	0	0	10.1	1	0	0	0	0	0	0	0	0	0	0	0	20	20	20	20	20	20	20	20	20	20
Mabalingwe	A	13	1	Dove	0.458667	18.3275	7.207	15	F	Calf	60.5	7.2	0	0	0	7.2	0	0	0	0	0	0	7.2	1	0	0	0	1	0	0	0	0	0	0	0	20	20	20	0	20	20	20	20	20	20
Safari Plains	A	21	1	Dove	0.454667	20.6728	7.485	20	F	Adult	35.8	7.45	0	0	0	0	0	7.45	0	0	0	0	7.45	1	0	0	0	0	0	1	0	0	0	0	0	20	20	20	20	20	0	20	20	20	20
Safari Plains	A	24	1	Oriole	0.4132	28.8868	10.142	25	M	Adult	40.1	10.1	0	0	0	0	10.1	0	0	0	0	0	10.1	1	0	0	0	0	1	0	0	0	0	0	0	20	20	20	20	0	20	20	20	20	20
Safari Plains	A	3	1	Oxpecker	0.892	1.9234	6.442	21	F	Adult	34.3	6.2	1.85	1.5	0	0	0.2	11.8	0	0	0	7.3	13.5	1	1	1	0	0	1	2	0	0	0	1	0	11.65	6.2	20	20	0	0.2	20	20	20	6.2
Mabalingwe	A	3	1	Oxpecker	0.892	1.9234	6.442	14	F	Adult		6.6	0	6.1	0	0	0.5	0	0	0	0	0	6.6	1	0	1	0	0	1	0	0	0	0	0	0	20	0.5	20	20	0	20	20	20	20	20
Safari Plains	A	23	1	Oriole	0.3588	17.1124	9.792	22	M	Subadult	32.6	9.9	0	0	0	0	0	9.9	0	0	0	0	9.9	1	0	0	0	0	0	1	0	0	0	0	0	20	20	20	20	20	0	20	20	20	20
Safari Plains	A	13	1	Dove	0.458667	18.3275	7.207	18	F	Adult	38.5	7.15	0	0	0	0	7.15	0	0	0	0	0	7.15	1	0	0	0	0	1	0	0	0	0	0	0	20	20	20	20	0	20	20	20	20	20
Zebula	A	18	1	Dove	0.45425	20.6847	7.485	26	F	Adult	44.5	7.45	0	0	0	7.45	0	0	0	0	0	0	7.45	1	0	0	0	1	0	0	0	0	0	0	0	20	20	20	0	20	20	20	20	20	20
Safari Plains	A	25	1	Oxpecker	1.077	1.681	7.665	23	M	Calf	37.6	2.6	13.5	12.6	0	0	2.8	13.15	0	0	0	25.95	28.55	1	1	1	0	0	1	1	0	0	0	1	0	15.05	15.95	20	20	0	2.8	20	20	20	2.6
Safari Plains	A	24	1	Oriole	0.4132	28.8868	10.142	19	M	Adult	40.1	10.15	0	0	0	0	10.15	0	0	0	0	0	10.15	1	0	0	0	0	1	0	0	0	0	0	0	20	20	20	20	0	20	20	20	20	20
Zebula	A	3	1	Oxpecker	0.892	1.9234	6.442	27	F	Adult	93.6	7.35	9.1	1.35	42.35	0	0.6	10.4	39.7	0	5.25	6.35	54.65	3	2	1	5	0	1	4	3	0	1	1	0	1.3	0.6	1.95	20	0	8.7	7.65	20	7.65	1.3
Safari Plains	A	22	1	Oriole	0.3534	16.171	9.767	24	F	Adult	20.8	9.85	0	0	0	9.85	0	0	0	0	0	0	9.85	1	0	0	0	1	0	0	0	0	0	0	0	20	20	20	0	20	20	20	20	20	20
Lapalala Wilderness	C	8	1	Dove	0.478083	20.7292	7.523	53	F	Adult	56	7.05	0	0	0	0	7.05	0	0	0	0	0	7.05	1	0	0	0	0	1	0	0	0	0	0	0	20	20	20	20	0	20	20	20	20	20
Lapalala Wilderness	C	7	1	Oxpecker	0.8716	1.5558	6.341	55	M	Adult	67	0.95	8.45	0	10.8	1.4	0.7	2.2	0	0	0	14.15	15.1	1	1	0	1	1	2	1	0	0	0	1	0	0.95	20	4.25	0.65	0	2.05	20	20	20	0.95
Lapalala Wilderness	C	8	1	Dove	0.478083	20.7292	7.523	56	M	Adult	62	7.15	0	7.15	0	0	0	0	0	0	0	0	7.15	1	0	1	0	0	0	0	0	0	0	0	0	20	0	20	20	20	20	20	20	20	20
Lapalala Wilderness	C	17	1	Dove	0.452083	22.7768	7.939	58	M	Adult	47	7.45	0	0	0	0	7.45	0	0	0	0	0	7.45	1	0	0	0	0	1	0	0	0	0	0	0	20	20	20	20	0	20	20	20	20	20
Lapalala Wilderness	C	9	1	Oriole	0.3846	17.4526	9.922	59	M	Adult		10.05	0	0	0	0	10.05	0	0	0	0	0	10.05	1	0	0	0	0	1	0	0	0	0	0	0	20	20	20	20	0	20	20	20	20	20
Lapalala Wilderness	C	13	1	Dove	0.458667	18.3275	7.207	60	F	Adult	58	7.8	0	0	0	0	0	7.8	0	0	0	0	7.8	1	0	0	0	0	0	1	0	0	0	0	0	20	20	20	20	20	0	20	20	20	20
Lapalala Wilderness	C	1	1	Oriole	0.3336	18.016	9.66	61	M	Calf	86	9.35	0	1.3	0	0	4.35	3.7	0	0	0	0	9.35	1	0	1	0	0	3	2	0	0	0	0	0	20	7.3	20	20	0	2.8	20	20	20	20
Lapalala Wilderness	C	6	1	Oriole	0.3878	17.209	9.936	62	M	Subadult	91	10	0	0	0	3.5	0.75	5.75	0	0	0	0	10	1	0	0	0	1	1	1	0	0	0	0	0	20	20	20	0.75	0	4.25	20	20	20	20
Lapalala Wilderness	C	17	1	Oxpecker	0.5192	1.449	4.583	63	F	Adult	40	4.75	2.2	0	8.15	4.35	0	0.4	0	0	0	8.15	12.9	1	1	0	1	1	0	1	0	0	0	1	0	4.75	20	4.75	0	20	4.35	20	20	20	4.75
Mogalakwena River Reserve	B	17	1	Oxpecker	0.5192	1.449	4.583	37	F	Adult	27	0.8	18.2	0	22.35	0	0	1.2	15.9	0	0	6.85	23.55	1	2	0	1	0	0	1	1	0	0	1	0	0.8	20	1.2	20	20	0	7.65	20	20	0.8
Mogalakwena River Reserve	B	4	1	Oriole	0.378	17.1442	9.882	28	M	Adult	30	10.05	0	8.8	0	1.25	0	0	0	0	0	0	10.05	1	0	1	0	1	0	0	0	0	0	0	0	20	0	20	8.8	20	20	20	20	20	20
Mogalakwena River Reserve	B	7	1	Oxpecker	0.8716	1.5558	6.341	29	M	Adult	20	11.15	18.95	0.9	9.3	0	19	15.05	25.1	0	0	8	44.25	2	3	1	1	0	2	3	1	0	0	1	0	9.65	8.35	20	20	0.5	0	19.15	20	20	3.6
Mogalakwena River Reserve	B	8	1	Dove	0.478083	20.7292	7.523	44	F	Adult	41	7.45	0	0	0	0	2.3	2.45	0	0	0	0	7.45	1	0	0	0	0	1	1	0	0	0	0	0	20	20	20	20	0	2.3	20	20	20	20
Mogalakwena River Reserve	B	6	1	Oriole	0.3878	17.209	9.936	31	M	Adult	36	10.4	0	0	0	6.9	2.35	1.15	0	0	0	0	10.4	1	0	0	0	1	3	1	0	0	0	0	0	20	20	20	0.45	0	8.6	20	20	20	20
Mogalakwena River Reserve	B	12	1	Oriole	0.3498	18.005	9.743	32	M	Adult	20	9.7	0	0	0	0	9.7	0	0	0	0	0	9.7	1	0	0	0	0	1	0	0	0	0	0	0	20	20	20	20	0	20	20	20	20	20
Mogalakwena River Reserve	B	10	1	Oriole	0.3744	15.2408	9.863	33	F	Adult	25	9.15	0	0	0	0	9.15	0	0	0	0	0	9.15	1	0	0	0	0	1	0	0	0	0	0	0	20	20	20	20	0	20	20	20	20	20
Mogalakwena River Reserve	B	26	1	Dove	0.458083	19.7638	7.13	34	M	Adult	40	7.1	0	0	0	0.3	0	6.8	0	0	0	0	7.1	1	0	0	0	1	0	1	0	0	0	0	0	20	20	20	6.8	20	0	20	20	20	20
Mogalakwena River Reserve	B	2	1	Dove	0.43925	18.7013	7.154	35	F	Adult	61	7.15	0	0	0	7.15	0	0	0	0	0	0	7.15	1	0	0	0	1	0	0	0	0	0	0	0	20	20	20	0	20	20	20	20	20	20
Mogalakwena River Reserve	B	9	1	Oriole	0.3846	17.4526	9.922	38	F	Adult	31	10.1	0	0.6	0	9.5	0	0	0	0	0	0	10.1	1	0	1	0	1	0	0	0	0	0	0	0	20	0	20	0.6	20	20	20	20	20	20
Mogalakwena River Reserve	B	1	1	Oriole	0.3336	18.016	9.66	39	M	Adult	34	9.8	0	0	0	9.8	0	0	0	0	0	0	9.8	1	0	0	0	1	0	0	0	0	0	0	0	20	20	20	0	20	20	20	20	20	20
Mogalakwena River Reserve	B	21	1	Dove	0.454667	20.6728	7.485	41	M	Adult	33	7.5	0	0	0	0	7.5	0	0	0	0	0	7.5	1	0	0	0	0	1	0	0	0	0	0	0	20	20	20	20	0	20	20	20	20	20
Mogalakwena River Reserve	B	11	1	Dove	0.430667	18.2175	6.832	40	F	Adult	54	6.8	0	0	0	0	3.6	3.2	0	0	0	0	6.8	1	0	0	0	0	2	1	0	0	0	0	0	20	20	20	20	0	2.55	20	20	20	20
Mogalakwena River Reserve	B	15	1	Dove	0.437	19.1837	7.173	42	F	Adult	32	7.1	0	0	0	0	7.1	0	0	0	0	0	7.1	1	0	0	0	0	1	0	0	0	0	0	0	20	20	20	20	0	20	20	20	20	20
Mogalakwena River Reserve	B	25	1	Oxpecker	1.077	1.681	7.665	45	M	Subadult	47	7.65	0	5.85	1.15	0	0.65	0	0	0	0	0	7.65	1	0	1	1	0	1	0	0	0	0	0	0	20	1.8	0.65	20	0	20	20	20	20	20
Mogalakwena River Reserve	B	14	1	Oxpecker	0.8376	1.4964	6.175	46	M	Adult	36	0.8	0	0.9	0	0	1.65	2.35	0	0	0	10.35	11.15	1	0	1	0	0	1	1	0	0	0	1	0	20	1.65	20	20	0	8.8	20	20	20	0.8
Mogalakwena River Reserve	B	16	1	Oxpecker	0.8068	1.7574	6.018	47	F	Adult	31	0.2	3.6	0	14.9	0	1.5	0	9.75	0	0	6.45	16.4	1	2	0	1	0	1	0	1	0	0	1	0	6.5	20	1.5	20	0	20	6.65	20	20	0.2
Mogalakwena River Reserve	B	22	1	Oriole	0.3534	16.171	9.767	48	F	Adult	34	9.8	0	0	0	2.45	1.65	5.7	0	0	0	0	9.8	1	0	0	0	2	1	1	0	0	0	0	0	20	20	20	0	6.6	0.9	20	20	20	20
Mogalakwena River Reserve	B	5	1	Dove	0.449583	20.4447	7.369	50	M	Adult	33	7.25	0	1.4	0	0	2	3.85	0	0	0	0	7.25	1	0	1	0	0	1	1	0	0	0	0	0	20	5.85	20	20	0	2	20	20	20	20
Mogalakwena River Reserve	B	6	1	Oriole	0.3878	17.209	9.936	49	M	Calf	29	10.2	0	0	0	3.2	0	7	0	0	0	0	10.2	1	0	0	0	1	0	2	0	0	0	0	0	20	20	20	1.75	20	0	20	20	20	20
Adventures with elephants	A	12	2	Dove	0.436833	17.9716	7.129	10	F	Subadult	33.9	7.15	0	4.25	0	2.9	0	0	0	0	0	0	7.15	1	0	2	0	1	0	0	0	0	0	0	0	20	0	20	2.45	20	20	20	20	20	20
Adventures with elephants	A	5	2	Oxpecker	0.8396	1.2622	6.181	3	M	Adult	23.1	2.2	0	0	0	0	7.35	7.8	0	0	0	10.55	15.15	1	0	0	0	0	1	1	0	0	0	1	0	20	20	20	20	0	7.35	20	20	20	4.6
Adventures with elephants	A	1	2	Oxpecker	0.8494	1.6716	6.23	1	F	Adult	28.7	6.3	8.8	8.55	0	1.25	12.75	4.8	0	6.45	0	10.75	27.35	1	2	2	0	1	3	2	0	1	0	1	0	13.15	7.25	20	12.15	0	18.1	20	18.8	20	6.3
Adventures with elephants	A	2	2	Oriole				2	F	Calf
Adventures with elephants	A	4	2	Dove	0.435917	21.3032	7.321	4	F	Adult	16.3	7.4	0	2.35	0	5.05	0	0	0	0	0	0	7.4	1	0	1	0	1	0	0	0	0	0	0	0	20	0	20	2.35	20	20	20	20	20	20
Adventures with elephants	A	8	2	Oxpecker	0.9836	1.631	6.9	6	M	Adult	31.2	6.95	0	0	0	0	5.3	1.65	0	0	0	0	6.95	1	0	0	0	0	2	1	0	0	0	0	0	20	20	20	20	0	3.3	20	20	20	20
Adventures with elephants	A	9	2	Oxpecker	0.8362	1.3384	6.165	7	M	Calf	19.1	0.8	45.95	6.3	38.8	0	0.25	1.4	19.25	0	0	26.7	46.75	1	1	3	3	0	1	1	1	0	0	1	0	0.8	0.25	1.55	20	0	18.65	20	20	20	0.8
Adventures with elephants	A	15	2	Oriole	0.3538	16.8474	9.762	11	F	Adult	27.5	10.05	0	0	0	0	0	10.05	0	0	0	0	10.05	1	0	0	0	0	0	1	0	0	0	0	0	20	20	20	20	20	0	20	20	20	20
Adventures with elephants	A	11	2	Oxpecker	0.892	1.2828	6.442	9	F	Adult	25.5	1.5	5.35	11.1	0	2.65	0	1.05	4.8	0	0	8.5	14.8	1	1	1	0	1	0	1	1	0	0	1	0	1.5	3.7	20	0	20	2.65	10	20	20	1.5
Adventures with elephants	A	7	2	Dove	0.44975	22.5996	7.546	5	M	Adult	23.3	7.6	0	0	0	0	0	7.6	0	0	0	0	7.6	1	0	0	0	0	0	1	0	0	0	0	0	20	20	20	20	20	0	20	20	20	20
Adventures with elephants	A	16	2	Oriole	0.3512	17.3542	9.749	12	M	Subadult	39.9	10.05	0	0.3	0	5.85	0	0	0	0	0	0	10.05	1	0	1	0	1	0	0	0	0	0	0	0	20	0	20	4.2	20	20	20	20	20	20
Mabalingwe	A	3	2	Oriole	0.3392	19.4306	9.692	16	F	Adult		10	0	3.7	0	6.3	0	0	0	0	0	0	10	1	0	1	0	1	0	0	0	0	0	0	0	20	6.3	20	0	20	20	20	20	20	20
Zwartkloof	A	14	2	Oriole	0.345	17.8566	9.716	13	M	Calf	30.2	9.95	0	6.8	0	0	3.15	0	0	0	0	0	9.95	1	0	1	0	0	2	0	0	0	0	0	0	20	0.4	20	20	0	20	20	20	20	20
Mabalingwe	A	6	2	Oxpecker	0.9666	0.4706	6.816	17	F	Adult		2	34.6	32.05	0	0	0.75	1.55	11.55	0	12.8	23.05	36.6	1	1	2	0	0	1	1	1	0	1	1	0	2	2.25	20	20	5.45	3.9	20	20	2	2
Mabalingwe	A	13	2	Oriole	0.3342	17.6722	9.665	15	F	Calf	60.5	9.95	0	0	0	0	8.8	0	0	0	0	0	9.95	1	0	0	0	0	1	0	0	0	0	0	0	20	20	20	20	0	20	20	20	20	20
Safari Plains	A	21	2	Oriole	0.3494	19.0776	9.746	20	F	Adult	35.8	9.8	0	2.75	0	4.2	0	2.85	0	0	0	0	9.8	1	0	1	0	1	0	2	0	0	0	0	0	20	6.7	20	0	20	4.2	20	20	20	20
Safari Plains	A	24	2	Oxpecker	1.1044	1.7896	7.803	25	M	Adult	40.1	2.95	15.55	17.85	0	0	4.25	3.2	0	0	5.1	21.85	25.3	1	1	1	0	0	1	1	0	0	1	1	0	9.75	7.45	20	20	0	4.25	20	20	8.4	2.95
Safari Plains	A	3	2	Oriole	0.3392	19.4306	9.692	21	F	Adult	34.3	1.15	0	1.35	0	4.25	0	1.15	0	0	0	5.6	6.75	1	0	1	0	2	0	1	0	0	0	1	0	20	5.4	20	0	20	1.45	20	20	20	1.15
Mabalingwe	A	3	2	Oriole	0.3392	19.4306	9.692	14	F	Adult		9.9	0	0	0	9.9	0	0	0	0	0	0	9.9	1	0	0	0	1	0	0	0	0	0	0	0	20	20	20	0	20	20	20	20	20	20
Safari Plains	A	23	2	Dove	0.420833	21.9107	7.489	22	M	Subadult	32.6	7.5	0	6.3	0	0	0	1.2	0	0	0	0	7.5	1	0	1	0	0	0	1	0	0	0	0	0	20	1.2	20	20	20	0	20	20	20	20
Safari Plains	A	13	2	Oriole	0.3342	17.6722	9.665	18	F	Adult	38.5	9.8	0	7.15	0	0	2.65	0	0	0	0	0	9.8	1	0	1	0	0	1	0	0	0	0	0	0	20	0	20	20	7.15	20	20	20	20	20
Zebula	A	18	2	Oriole	0.3492	18.8828	9.746	26	F	Adult	44.5	10.15	0	0	0	0	10.15	0	0	0	0	0	10.15	1	0	0	0	0	1	0	0	0	0	0	0	20	20	20	20	0	20	20	20	20	20
Safari Plains	A	25	2	Oriole	0.4072	13.4104	10.031	23	M	Calf	37.6	10.3	0	0	0	0	0	10.3	0	0	0	0	10.3	1	0	0	0	0	0	1	0	0	0	0	0	20	20	20	20	20	0	20	20	20	20
Safari Plains	A	24	2	Oxpecker	1.1044	1.7896	7.803	19	M	Adult	40.1	1.5	39.4	38.6	0	6.65	0	2.05	3.55	0	0	34.85	47.3	1	2	1	0	1	0	1	1	0	0	1	0	1.5	2.05	20	20	20	0	20	20	20	1.5
Zebula	A	3	2	Oriole	0.3392	19.4306	9.692	27	F	Adult	93.6	12.85	0	0	0	0.6	0	12.25	0	0	0	0	12.85	1	0	0	0	1	0	1	0	0	0	0	0	20	20	20	0	20	0.6	20	20	20	20
Safari Plains	A	22	2	Oxpecker	0.9424	2.3234	7	24	F	Adult	20.8	16.15	0	2.85	0	4.15	3.05	14.9	8.8	0	0	0	24.95	1	0	1	0	2	3	4	1	0	0	0	0	20	17.65	20	16.15	0	0.55	16.15	20	20	20
Lapalala Wilderness	C	7	2	Dove	0.44975	22.5996	7.546	55	M	Adult	67	7.45	0	0	0	0	7.45	0	0	0	0	0	7.45	1	0	0	0	0	1	0	0	0	0	0	0	20	20	20	20	0	20	20	20	20	20
Lapalala Wilderness	C	8	2	Oxpecker	0.9836	1.631	6.9	56	M	Adult	62	2.7	66.65	2.5	60.25	0	14.55	0	12.95	0	11.6	50.05	77.3	1	2	1	2	0	2	0	1	0	1	1	0	2.7	0	9.4	20	2.5	20	20	20	20	2.7
Lapalala Wilderness	C	17	2	Oxpecker	0.5192	1.449	4.583	58	M	Adult	47	1.4	1.8	17.95	0	0	2.05	0	8.25	0	0	10.35	20	1	1	1	0	0	1	0	1	0	0	1	0	18.2	2.05	20	20	0	20	11.75	20	20	1.4
Lapalala Wilderness	C	9	2	Oxpecker	0.8362	1.3384	6.165	59	M	Adult		0.95	68.5	0	82.25	0	14.6	0	44.9	10	8.3	32.7	96.85	1	2	0	2	0	3	0	2	1	1	1	0	20	20	0.95	20	0	20	20	20	20	0.95
Lapalala Wilderness	C	1	2	Oxpecker	0.8494	1.6716	6.23	61	M	Calf	86	0.65	36.45	0	46.65	0	0.55	1.15	15.7	0	0	32	48.35	1	4	0	1	0	1	1	1	0	0	1	0	0.65	20	0.55	20	0	20	20	20	20	0.65
Lapalala Wilderness	C	6	2	Oxpecker	0.9666	0.4706	6.816	62	M	Subadult	91	6.15	0	2.25	4.5	1.65	0	2.15	2.9	0	0	2.85	11.9	1	0	1	1	2	0	2	1	0	0	1	0	20	1.4	7.15	0	20	3.65	9	20	20	6.15
Lapalala Wilderness	C	17	2	Oriole	0.373	18.5118	9.859	63	F	Adult	40	9.85	0	0	0	1.45	0.5	0	0	0	0	0	9.85	1	0	0	0	1	1	0	0	0	0	0	0	20	20	20	0.5	0	20	20	20	20	20
Mogalakwena River Reserve	B	17	2	Oriole	0.373	18.5118	9.859	37	F	Adult	27	9.9	0	0	7.45	2.45	0	0	0	0	0	0	9.9	1	0	0	1	1	0	0	0	0	0	0	0	20	20	2.45	0	20	20	20	20	20	20
Mogalakwena River Reserve	B	4	2	Dove	0.435917	21.3032	7.321	28	M	Adult	30	7.4	0	0	0	0	0	0	0	0	0	0	7.4	1	0	0	0	0	0	0	0	0	0	0	0	20	20	20	20	20	20	20	20	20	20
Mogalakwena River Reserve	B	7	2	Dove	0.44975	22.5996	7.546	29	M	Adult	20	7.45	0	7.25	0	0	0.2	0	0	0	0	0	7.45	1	0	1	0	0	1	0	0	0	0	0	0	20	0.2	20	20	0	20	20	20	20	20
Mogalakwena River Reserve	B	8	2	Oxpecker	0.9836	1.631	6.9	44	F	Adult	41	6.9	0	0	6.45	0	0	0.45	0	0	0	0	6.9	1	0	0	1	0	0	1	0	0	0	0	0	20	20	0.45	20	20	0	20	20	20	20
Mogalakwena River Reserve	B	6	2	Oxpecker	0.9666	0.4706	6.816	31	M	Adult	36	0.6	12.6	0	19.15	0.6	0	0	10.45	0	0	8.7	19.75	1	1	0	1	1	0	0	1	0	0	1	0	7.15	20	0.6	0	20	20	9.3	20	20	0.6
Mogalakwena River Reserve	B	12	2	Dove	0.436833	17.9716	7.129	32	M	Adult	20	7.1	0	4.55	0	0	0	2.55	0	0	0	0	7.1	1	0	1	0	0	0	1	0	0	0	0	0	20	2.55	20	20	20	0	20	20	20	20
Mogalakwena River Reserve	B	10	2	Oxpecker	0.9622	1.3808	6.792	33	F	Adult	25	4.3	0	0	10.35	3.7	1	8.4	9	0	0	10.15	23.45	1	0	0	2	1	1	2	1	0	0	1	0	20	20	6.45	1	0	4.7	14.45	20	20	4.3
Mogalakwena River Reserve	B	26	2	Oxpecker	1.103	2.2456	7.825	34	M	Adult	40	7.95	0	0	0	0	4.4	3.55	0	0	0	0	7.95	1	0	0	0	0	1	1	0	0	0	0	0	20	20	20	20	0	4.4	20	20	20	20
Mogalakwena River Reserve	B	2	2	Oriole	0.3806	17.3562	9.901	35	F	Adult	61	10.15	0	0	0	3.6	0	6.55	0	0	0	0	10.15	1	0	0	0	1	0	1	0	0	0	0	0	20	20	20	6.55	20	0	20	20	20	20
Mogalakwena River Reserve	B	9	2	Oxpecker	0.8362	1.3384	6.165	38	F	Adult	31	2.25	8.15	0	4.45	0.3	0	5.65	4.4	0	0	3.7	10.4	1	1	0	2	1	0	3	1	0	0	1	0	2.25	20	3.7	0	20	0.3	5.95	20	20	2.25
Mogalakwena River Reserve	B	1	2	Oxpecker	0.8494	1.6716	6.23	39	M	Adult	34	4.9	9.3	2.9	0	6.55	0	4.75	0	0	0	0	14.2	1	1	1	0	2	0	1	0	0	0	0	0	4.9	4.3	20	0	20	7.2	20	20	20	20
Mogalakwena River Reserve	B	21	2	Oriole	0.3494	19.0776	9.746	41	M	Adult	33	9.95	0	0.7	0	0	9.25	0	0	0	0	0	9.95	1	0	1	0	0	2	0	0	0	0	0	0	20	6.7	20	20	0	20	20	20	20	20
Mogalakwena River Reserve	B	11	2	Oxpecker	0.892	1.2828	6.442	40	F	Adult	54	6.35	4.75	0	6.15	0	8.65	5.25	0	5.05	0	8.15	20.05	1	1	0	2	0	2	3	0	1	0	1	0	15.3	20	9.5	20	0	6.7	20	15	20	6.35
Mogalakwena River Reserve	B	15	2	Oriole	0.3538	16.8474	9.762	42	F	Adult	32	9.85	0	0	0	0	9.85	0	0	0	0	0	9.85	1	0	0	0	0	1	0	0	0	0	0	0	20	20	20	20	0	20	20	20	20	20
Mogalakwena River Reserve	B	25	2	Oriole	0.4072	13.4104	10.031	45	M	Subadult	47	10.25	0	6.95	0	0	1.4	1.9	0	0	0	0	10.25	1	0	2	0	0	1	1	0	0	0	0	0	20	0	20	20	6.15	4.25	20	20	20	20
Mogalakwena River Reserve	B	14	2	Oriole	0.345	17.8566	9.716	46	M	Adult	36	9.85	0	0	0	0	9.85	0	0	0	0	0	9.85	1	0	0	0	0	1	0	0	0	0	0	0	20	20	20	20	0	20	20	20	20	20
Mogalakwena River Reserve	B	16	2	Oriole	0.3512	17.3542	9.749	47	F	Adult	31	9.9	0	0	0	0	9.9	0	0	0	0	0	9.9	1	0	0	0	0	1	0	0	0	0	0	0	20	20	20	20	0	20	20	20	20	20
Mogalakwena River Reserve	B	22	2	Oxpecker	0.9424	2.3234	7	48	F	Adult	34	2.1	10.4	0	6.4	0	3.45	2.65	7.45	0	0	2	12.5	1	1	0	2	0	1	2	1	0	0	1	0	2.1	20	4	20	0	3.45	5.05	20	20	3.05
Mogalakwena River Reserve	B	5	2	Oxpecker	0.8396	1.2622	6.181	50	M	Adult	33	1.15	12.85	0.65	13.4	0	0.6	2.05	9.7	0	0	5.85	16.7	1	2	1	1	0	1	1	1	0	0	1	0	1.15	0.6	3.3	20	0	1.25	7	20	20	1.15
Mogalakwena River Reserve	B	6	2	Oxpecker	0.9666	0.4706	6.816	49	M	Calf	29	4.15	11.1	0	12	0	4.45	0	5.9	0	0	6.4	16.45	1	2	0	1	0	1	0	1	0	0	1	0	4.15	20	4.45	20	0	20	10.55	20	20	4.15
Adventures with elephants	A	12	3	Oxpecker	1.0028	1.5472	6.995	10	F	Subadult	33.9	9.2	16.15	3.6	21.1	0.55	0	0.1	12.05	0	0	3.75	25.35	2	2	1	2	1	0	1	2	0	0	1	0	2.85	15.25	0.55	0	20	20	6.6	20	20	2.85
Adventures with elephants	A	5	3	Oriole	0.342	16.2172	9.705	3	M	Adult	23.1	9.7	0	0	0	0	6.5	3.2	0	0	0	0	9.7	1	0	0	0	0	1	1	0	0	0	0	0	20	20	20	20	0	6.5	20	20	20	20
Adventures with elephants	A	1	3	Dove	0.459667	22.5397	8.055	1	F	Adult	28.7	8.05	0	5.95	0	0	2.1	0	0	0	0	0	8.05	1	0	2	0	0	1	0	0	0	0	0	0	20	0	20	20	1.8	20	20	20	20	20
Adventures with elephants	A	2	3	Oxpecker	0.9658	1.2756	6.81	2	F	Calf	15.3	1.35	25.65	15.4	0	9.65	3.65	2.25	16.15	0	0	14.05	31.55	1	3	2	0	2	1	1	1	0	0	1	0	1.35	5.2	20	0.6	15.95	2.95	15.4	20	20	1.35
Adventures with elephants	A	4	3	Oxpecker	0.8636	1.7156	6.305	4	F	Adult	16.3	6.4	0	5.85	0	0	0	0.55	0	0	0	0	6.4	1	0	1	0	0	0	1	0	0	0	0	0	20	0.55	20	20	20	0	20	20	20	20
Adventures with elephants	A	8	3	Oriole	0.3552	16.7246	9.768	6	M	Adult	31.2	9.8	0	0	0	0	9.8	0	0	0	0	0	9.8	1	0	0	0	0	1	0	0	0	0	0	0	20	20	20	20	0	20	20	20	20	20
Adventures with elephants	A	9	3	Dove	0.42075	21.9088	7.489	7	M	Calf	19.1	7.45	0	0	0	0	7.45	0	0	0	0	0	7.45	1	0	0	0	0	1	0	0	0	0	0	0	20	20	20	20	0	20	20	20	20	20
Adventures with elephants	A	15	3	Oxpecker	0.8612	1.1286	6.287	11	F	Adult	27.5	2.45	22.2	0	15.85	0	0	8.8	13.55	0	0	8.65	24.65	1	1	0	2	0	0	2	1	0	0	1	0	2.45	20	3.15	20	20	0	11.1	20	20	2.45
Adventures with elephants	A	11	3	Oriole	0.3188	19.2292	9.592	9	F	Adult	25.5	9.85	0	0	0	0	0	9.85	0	0	0	0	9.85	1	0	0	0	0	0	1	0	0	0	0	0	20	20	20	20	20	0	20	20	20	20
Adventures with elephants	A	7	3	Oriole	0.363	18.1646	9.806	5	M	Adult	23.3	9.8	0	0	0	0	9.8	0	0	0	0	0	9.8	1	0	0	0	0	1	0	0	0	0	0	0	20	20	20	20	0	20	20	20	20	20
Adventures with elephants	A	16	3	Dove	0.443583	21.6349	7.504	12	M	Subadult	39.9	7.55	0	4	0	3.55	0	0	0	0	0	0	7.55	1	0	1	0	1	0	0	0	0	0	0	0	20	0	20	4	20	20	20	20	20	20
Mabalingwe	A	3	3	Dove				16	F	Adult
Zwartkloof	A	14	3	Dove	0.43175	20.4113	7.72	13	M	Calf	30.2	7.95	0	0	0	0	7.9	0.05	0	0	0	0	7.95	1	0	0	0	0	1	1	0	0	0	0	0	20	20	20	20	0	7.9	20	20	20	20
Mabalingwe	A	6	3	Dove				17	F	Adult
Mabalingwe	A	13	3	Oxpecker	0.9968	1.109	6.967	15	F	Calf	60.5	7.15	0	2.2	0	0	4.95	0	0	0	0	0	7.15	1	0	1	0	0	2	0	0	0	0	0	0	20	1	20	20	0	20	20	20	20	20
Safari Plains	A	21	3	Oxpecker	0.9946	2.547	7.259	20	F	Adult	35.8	3.9	3.1	11.15	0	0	0	4.55	2.65	0	0	9.15	15.7	1	2	1	0	0	0	1	1	0	0	1	0	3.9	4.55	20	20	20	0	13.05	20	20	3.9
Safari Plains	A	24	3	Dove				25	M	Adult
Safari Plains	A	3	3	Dove	0.45425	20.7226	7.485	21	F	Adult	34.3	7.4	0	3.2	0	0	0	4.2	0	0	0	0	7.4	1	0	1	0	0	0	1	0	0	0	0	0	20	0	20	20	20	3.2	20	20	20	20
Mabalingwe	A	3	3	Dove	0.45425	20.7226	7.485	14	F	Adult		7.5	0	0	0	0	2.3	5.2	0	0	0	0	7.5	1	0	0	0	0	1	1	0	0	0	0	0	20	20	20	20	5.2	0	20	20	20	20
Safari Plains	A	23	3	Oxpecker	1.0716	2.0388	7.633	22	M	Subadult	32.6	7.65	0	0	0	0	2.2	5.45	0	0	0	0	7.65	1	0	0	0	0	2	1	0	0	0	0	0	20	20	20	20	0	0.55	20	20	20	20
Safari Plains	A	13	3	Oxpecker	0.9968	1.109	6.967	18	F	Adult	38.5	7.1	0	2.1	0	0	1.6	3.4	0	0	0	0	7.1	1	0	1	0	0	1	1	0	0	0	0	0	20	5	20	20	0	1.6	20	20	20	20
Zebula	A	18	3	Oxpecker	0.5658	1.9474	4.816	26	F	Adult	44.5	5	0	0	0	4.9	0.1	0	0	0	0	0	5	1	0	0	0	1	1	0	0	0	0	0	0	20	20	20	0	4.9	20	20	20	20	20
Safari Plains	A	25	3	Dove	0.441167	22.0685	7.501	23	M	Calf	37.6	7.65	0	0	0	0	7.65	0	0	0	0	0	7.65	1	0	0	0	0	1	0	0	0	0	0	0	20	20	20	20	0	20	20	20	20	20
Safari Plains	A	24	3	Dove	0.459833	22.4837	8.055	19	M	Adult	40.1	8.15	0	0	0	0	8.15	0	0	0	0	0	8.15	1	0	0	0	0	1	0	0	0	0	0	0	20	20	20	20	0	20	20	20	20	20
Zebula	A	3	3	Dove				27	F	Adult
Safari Plains	A	22	3	Dove	0.428667	20.4461	7.72	24	F	Adult	20.8	7.8	0	0	0	0	7.8	0	0	0	0	0	7.8	1	0	0	0	0	1	0	0	0	0	0	0	20	20	20	20	0	20	20	20	20	20
Lapalala Wilderness	C	8	3	Oriole				53	F	Adult
Lapalala Wilderness	C	7	3	Oriole	0.363	18.1646	9.806	55	M	Adult	67	10.8	0	0	0	0	10.8	0	0	0	0	0	10.8	1	0	0	0	0	1	0	0	0	0	0	0	20	20	20	20	0	20	20	20	20	20
Lapalala Wilderness	C	8	3	Oriole				56	M	Adult
Lapalala Wilderness	C	17	3	Oriole				58	M	Adult
Lapalala Wilderness	C	9	3	Dove	0.42075	21.9088	7.489	59	M	Adult		7.5	0	0	0	0	3.65	3.85	0	0	0	0	7.5	1	0	0	0	0	2	2	0	0	0	0	0	20	20	20	20	0	2.35	20	20	20	20
Lapalala Wilderness	C	13	3	Oriole				60	F	Adult
Lapalala Wilderness	C	1	3	Dove				61	M	Calf
Lapalala Wilderness	C	6	3	Dove				62	M	Subadult
Lapalala Wilderness	C	17	3	Dove				63	F	Adult
Mogalakwena River Reserve	B	17	3	Dove	0.452083	22.7768	7.939	37	F	Adult	27	7.9	0	5.25	2.5	0	0.15	0	0	0	0	0	7.9	1	0	1	1	0	1	0	0	0	0	0	0	20	2.5	0	20	7.75	20	20	20	20	20
Mogalakwena River Reserve	B	4	3	Oxpecker	0.8636	1.7156	6.305	28	M	Adult	30	0.25	38.7	3.7	21.25	0	3.5	6.6	12.4	0	0	16.3	38.95	1	1	1	1	0	1	2	1	0	0	1	0	0.25	20	7.8	20	0	3.5	16.55	20	20	0.25
Mogalakwena River Reserve	B	7	3	Oriole	0.363	18.1646	9.806	29	M	Adult	20	9.85	0	0	0	0	0	0	0	0	0	0	9.85	1	0	0	0	0	0	0	0	0	0	0	0	20	20	20	20	20	20	20	20	20	20
Mogalakwena River Reserve	B	8	3	Oriole	0.3552	16.7246	9.768	44	F	Adult	41	10	0	0.6	0	0	1.6	0	0	0	0	0	10	1	0	1	0	0	1	0	0	0	0	0	0	20	4.75	20	20	3.15	20	20	20	20	20
Mogalakwena River Reserve	B	6	3	Dove	0.449667	22.8406	7.939	31	M	Adult	36	7.95	0	0	0	0	0	0	0	0	0	0	7.95	1	0	0	0	0	0	0	0	0	0	0	0	20	20	20	20	20	20	20	20	20	20
Mogalakwena River Reserve	B	12	3	Oxpecker	1.0028	1.5472	6.995	32	M	Adult	20	3.55	0	0	9.4	6.4	0.35	0	0	0	0	10.2	16.15	1	0	0	1	1	1	0	0	0	0	1	0	20	20	6.75	0.35	0	20	20	20	20	5.95
Mogalakwena River Reserve	B	10	3	Dove	0.45625	20.6892	7.293	33	F	Adult	25	7.2	0	0	0	7.2	0	0	0	0	0	0	7.2	1	0	0	0	1	0	0	0	0	0	0	0	20	20	20	0	20	20	20	20	20	20
Mogalakwena River Reserve	B	26	3	Oriole	0.4028	13.9552	10.006	34	M	Adult	40	10.3	0	0	0	0	10.3	0	0	0	0	0	10.3	1	0	0	0	0	1	0	0	0	0	0	0	20	20	20	20	0	20	20	20	20	20
Mogalakwena River Reserve	B	2	3	Oxpecker	0.9658	1.2756	6.81	35	F	Adult	61	0.75	10.85	0	10.45	0.35	0	3.5	0	0	0	13.55	14.3	1	1	0	1	1	0	1	0	0	0	1	0	3.45	20	3.85	0	20	0.35	20	20	20	0.75
Mogalakwena River Reserve	B	9	3	Dove	0.42075	21.9088	7.489	38	F	Adult	31	7.45	0	0	0.6	0	0	6.85	0	0	0	0	7.45	1	0	0	1	0	0	1	0	0	0	0	0	20	20	0	20	20	0.6	20	20	20	20
Mogalakwena River Reserve	B	1	3	Dove	0.459667	22.5397	8.055	39	M	Adult	34	8	0	0	0	0	8	0	0	0	0	0	8	1	0	0	0	0	1	0	0	0	0	0	0	20	20	20	20	0	20	20	20	20	20
Mogalakwena River Reserve	B	21	3	Oxpecker	0.9946	2.547	7.259	41	M	Adult	33	4.75	6.3	0	5.15	0	5.3	1.55	0	0	0	7.25	12	1	1	0	1	0	2	1	0	0	0	1	0	5.7	20	6.65	20	0	5.1	20	20	20	4.75
Mogalakwena River Reserve	B	11	3	Oriole	0.3188	19.2292	9.592	40	F	Adult	54	9.6	0	2.75	1.5	5.35	0	0	0	0	0	0	9.6	1	0	1	1	2	0	0	0	0	0	0	0	20	3	1.5	0	20	20	20	20	20	20
Mogalakwena River Reserve	B	15	3	Oxpecker	0.8612	1.1286	6.287	42	F	Adult	32	1.05	19.65	2.05	10	2.45	2.6	10.3	0	10	0	16.35	27.4	1	3	2	4	1	2	3	0	1	0	1	0	1.05	0	3.2	0.75	10.8	11.65	20	17.4	20	1.05
Mogalakwena River Reserve	B	25	3	Dove	0.441167	22.0685	7.501	45	M	Subadult	47	7.45	0	0	5.55	0	0	1.9	0	0	0	0	7.45	1	0	0	1	0	0	1	0	0	0	0	0	20	20	1.9	20	20	0	20	20	20	20
Mogalakwena River Reserve	B	14	3	Dove	0.43175	20.4113	7.72	46	M	Adult	36	7.7	0	0	0	0	7.7	0	0	0	0	0	7.7	1	0	0	0	0	1	0	0	0	0	0	0	20	20	20	20	0	20	20	20	20	20
Mogalakwena River Reserve	B	16	3	Dove	0.443583	21.6349	7.504	47	F	Adult	31	13.25	0	0	7.9	0	10.1	5.25	0	10	0	0	23.25	1	0	0	1	0	2	1	0	1	0	0	0	20	20	15.35	20	0	6.15	20	13.25	20	20
Mogalakwena River Reserve	B	22	3	Dove	0.428667	20.4461	7.72	48	F	Adult	34	7.8	0	0	0	0	3.55	4.25	0	0	0	0	7.8	1	0	0	0	0	1	1	0	0	0	0	0	20	20	20	20	0	3.55	20	20	20	20
Mogalakwena River Reserve	B	5	3	Oriole				50	M	Adult
Mogalakwena River Reserve	B	6	3	Dove	0.449667	22.8406	7.939	49	M	Calf	29	7.85	0	2.4	0	0	1.5	3.95	0	0	0	0	7.85	1	0	1	0	0	1	2	0	0	0	0	0	20	5.45	20	20	0.4	0	20	20	20	20
